# Supplementary material for: Sphingolipid-dependent Dscam sorting regulates axon segregation
Source: Nat Commun. 2019 Feb 18;10:813. doi: 10.1038/s41467-019-08765-2 (PMC6379420; doi:10.1038/s41467-019-08765-2)
Supplement: Supplementary file 3 — Supplementary Data 1 [file 41467_2019_8765_MOESM3_ESM.xlsx]

## Sheet: Results pmol per mg
				All Values in pmol/mg of tissue
CERAMIDE
	Group	Cer d14:0/22:0	Cer d14:1/18:0	Cer d14:1/20:0	Cer d14:1/22:0	Cer d14:1/22:1	Cer d14:1/24:0	Cer d14:1/24:1	Cer d14:2/22:1	Cer d16:1/24:0
	CS	1.57911	3.82698	10.4406	18.5055	1.75301	5.26451	2.32486	4.25219	0.554965
	CS	1.46974	3.4965	13.1167	20.2367	2.16456	5.50085	2.20455	4.88099	0.593129
	CS	1.44583	3.26976	10.0603	17.0104	1.15155	4.23046	1.96165	3.55146	0.435188
	Spt-I B2/+	1.33653	4.29514	12.8	20.5488	2.07878	5.83761	2.45483	4.53191	0.596936
	Spt-I B2/+	1.19489	4.03639	10.942	18.9916	1.85176	5.52748	2.07165	4.2554	0.592846
	Spt-I B2/+	1.57729	5.01689	12.3691	20.9612	2.1169	5.99246	2.48845	4.87788	0.660471
	lace2/lacek05	1.14316	2.37658	14.9735	18.4659	1.95773	4.06887	1.90022	3.68961	0.43637
	lace2/lacek05	1.31477	2.38805	9.07582	13.7596	1.0364	3.62151	1.44436	3.65063	0.361334
	lace2/lacek05	1.31537	3.325	11.1959	15.9039	1.72011	4.00363	1.82394	3.93117	0.398547
	Spt-IB2/Spt-ISH	0.906195	1.79029	16.2858	18.7039	0.588633	4.08161	1.0768	1.90018	0.368045
	Spt-IB2/Spt-ISH	1.12166	2.98621	14.527	17.4088	0.811695	4.07644	1.39044	2.27027	0.384413
	Spt-IB2/Spt-ISH	1.01854	2.37651	14.2404	18.0134	0.839002	4.36926	1.24745	2.55869	0.451998
	Spt-ISH/lace2, Spt-I49F	0.974517	1.11979	10.0882	16.0528	2.562	3.63129	2.48437	3.67988	0.269552
	Spt-ISH/lace2, Spt-I49F	0.654752	1.29257	5.87581	9.89507	2.29409	2.46164	2.13284	3.22718	0.182767
	Spt-ISH/lace2, Spt-I49F	0.644406	0.841314	6.37376	10.3462	2.38523	2.50103	2.04838	3.49656	0.18938
Ceramide-Phosphoethanolamine (CerPE)
	Group	CerPE d14:1/20:0	CerPE d14:1/20:0-2OH	CerPE d14:1/21:0	CerPE d14:1/22:0	CerPE d14:1/22:0-2OH	CerPE d14:1/24:0	CerPE d14:1/24:1	CerPE d14:2/18:0	CerPE d14:2/20:0	CerPE d14:2/20:0-2OH	CerPE d14:2/22:0	CerPE d14:2/22:0-2OH	CerPE d14:2/24:0	CerPE d14:2/24:1	CerPE d16:2/22:0-2OH
	CS	46.1	2.28725	2.54529	107.659	3.9798	25.4604	21.2829	2.27603	25.0114	5.09706	53.4211	19.7879	8.6419	2.07773	9.01962
	CS	56.9462	2.69784	2.62873	109.713	3.50737	21.541	20.8849	2.85208	26.9241	5.88831	45.2899	21.1528	7.54005	1.93894	8.44247
	CS	42.8511	2.78075	2.27279	88.1382	3.13012	20.4912	14.0802	2.91891	33.6724	6.11502	42.0629	13.4274	6.85373	1.58713	7.23191
	Spt-I B2/+	64.6878	2.56206	3.65973	126.779	3.02984	26.5322	23.9801	3.77078	36.0863	5.29713	59.0815	19.269	8.95403	2.59267	9.46442
	Spt-I B2/+	64.1618	2.68834	3.28922	126.857	3.33489	29.8556	22.6118	3.72402	39.009	4.98436	63.3901	19.9225	10.6613	2.53702	9.85268
	Spt-I B2/+	66.5234	2.75659	3.76435	131.444	3.64392	29.9305	26.2961	3.84238	39.0695	6.4521	66.9	25.135	10.5972	2.62841	11.0721
	lace2/lacek05	80.8202	2.70615	2.45504	109.979	3.96718	22.3325	16.8375	4.80613	31.1022	5.11245	40.205	18.0475	6.67267	2.19487	8.46187
	lace2/lacek05	61.9748	2.0401	2.63994	99.4855	3.15724	23.4124	15.8432	3.68346	30.0802	5.48294	46.9352	18.7304	6.71413	2.27216	8.15084
	lace2/lacek05	76.2867	2.46567	2.84798	122.114	3.45285	28.0177	20.1314	5.2177	37.4253	5.61561	54.4493	21.1887	8.30796	2.74175	9.7382
	Spt-IB2/Spt-ISH	81.632	2.56606	5.39477	120.015	2.91633	23.5246	14.2221	3.91725	26.923	2.56905	32.6082	8.5087	5.65011	1.89464	6.51175
	Spt-IB2/Spt-ISH	80.1311	2.47739	5.18738	124.058	3.00299	27.3332	18.3838	4.5318	32.6193	3.18152	44.291	11.1214	7.53393	2.54167	7.72937
	Spt-IB2/Spt-ISH	87.645	3.18647	5.8136	134.344	3.49087	27.7732	18.96	4.93411	33.421	3.09143	41.4875	11.5055	6.85644	2.55433	8.04874
	Spt-ISH/lace2, Spt-I49F	61.1982	2.25663	2.37479	108.13	3.38298	21.8383	20.7323	3.89865	25.2902	4.70902	37.859	15.8713	6.63414	2.06338	6.69824
	Spt-ISH/lace2, Spt-I49F	52.2024	1.80805	1.49713	83.7102	2.2866	16.1146	19.1096	3.60645	23.5938	4.9973	34.1757	17.1278	5.42727	2.00622	5.85731
	Spt-ISH/lace2, Spt-I49F	54.4836	2.18374	1.60247	88.5328	2.59692	16.9154	19.7884	3.78964	24.3952	5.05941	33.5476	16.57	5.53022	1.96127	5.91422
Phoaphatidylcholine (PC)
	Group	PC 30:0	PC 32:0	PC 32:1	PC 32:3	PC 33:0	PC 33:1	PC 34:0	PC 34:1	PC 34:2	PC 34:3	PC 34:4	PC 34:5	PC 35:2	PC 36:1	PC 36:2	PC 36:3	PC 36:4	PC 36:5	PC 37:1	PC 37:3	PC 38:1	PC 38:2	PC 38:3	PC 38:4	PC 38:5	PC 38:6
	CS	33.1105	67.9484	606.67	8.55519	15.7185	59.5431	16.6571	412.074	1112.94	692.295	65.7604	46.3902	62.9665	40.81	245.052	613.898	789.715	138.385	1.23919	1.98492	1.63292	3.42268	3.80699	2.59618	0.757761	54.3617
	CS	27.6359	55.0017	460.004	7.55471	14.3539	53.6959	11.9015	392.076	982.928	577.667	60.7638	41.7447	61.576	31.1075	216.06	553.228	680.925	132.552	1.02591	1.93937	1.09388	2.53608	3.40127	2.40228	0.600952	50.3143
	CS	27.3998	54.8562	435.41	6.83421	12.9218	52.7436	12.9525	338.473	907.381	567.347	61.4166	42.1944	57.2827	30.2172	202.047	552.987	601.832	121.527	0.933476	1.79693	1.21431	2.63296	3.14489	2.61111	0.64859	53.7368
	Spt-I B2/+	35.0834	77.2677	574.117	9.53578	14.2531	65.5901	15.1898	389.649	1147.28	817.419	68.7863	55.9962	63.8443	36.0264	243.967	607.784	828.467	171.188	1.01076	2.22755	1.52102	3.00141	3.50242	2.85557	0.660918	55.5543
	Spt-I B2/+	36.335	79.3861	598.663	8.9792	12.0186	53.4304	16.4156	382.859	1119.58	810.151	64.5663	53.1418	55.4728	36.4859	235.44	584.166	858.188	151.31	0.893722	1.62218	1.51897	2.981	3.41982	2.28238	0.605567	52.9989
	Spt-I B2/+	36.9284	88.1591	652.823	10.0577	15.1675	63.0357	18.1173	398.821	1211.89	892.137	73.9637	67.1574	63.8533	41.0001	250.841	669.407	944.461	192.704	1.02161	2.31217	1.7638	3.45768	4.49862	2.91901	0.853881	60.1634
	lace2/lacek05	33.7776	65.135	399.094	8.67495	14.3558	50.2475	10.6981	484.554	1135.16	659.52	53.5905	42.6602	63.0477	25.3675	122.588	621.566	738.397	139.008	0.897752	1.09354	0.907443	2.56061	4.10867	2.12556	0.542638	62.0038
	lace2/lacek05	45.2199	85.0737	494.78	10.4332	15.92	66.9162	15.7235	480.726	1202.5	690.498	69.4751	53.9105	68.2258	37.9587	269.778	672.784	804.068	156.916	1.21117	2.42053	1.71547	3.54171	3.9525	2.50188	0.612856	67.1384
	lace2/lacek05	42.9732	76.1263	592.5	9.15902	12.3192	52.6516	14.5945	434.644	1197.07	694.791	57.7712	68.703	58.5974	37.6595	264.454	618.578	794.526	136.308	0.971204	0	1.41712	2.95069	3.83144	2.20687	0.513104	56.2629
	Spt-IB2/Spt-ISH	35.0661	55.3424	411.213	8.37875	10.0008	44.4318	9.43731	381.598	1027.49	530.371	42.2685	38.045	50.4697	18.3931	194.373	524.358	616.405	88.5388	0.432521	0.464839	0.675506	1.59181	2.41378	1.65275	0.34809	53.7411
	Spt-IB2/Spt-ISH	39.7093	77.9074	599.457	10.2209	11.5472	54.0874	13.5971	446.556	1177	686.408	49.3138	66.7787	52.7306	29.4326	234.226	613.579	670.533	93.9199	0.667224	1.70129	1.31372	2.3929	2.86498	1.82655	0.50919	55.959
	Spt-IB2/Spt-ISH	39.6562	74.4868	512.902	10.3835	13.1423	57.819	13.7844	460.266	1218.46	633.733	55.9559	45.5904	64.6798	28.446	261.159	643.024	812.743	119.498	0.752752	1.51094	1.10917	2.32333	3.38666	2.33497	0.49473	62.0823
	Spt-ISH/lace2, Spt-I49F	31.7158	58.5576	416.063	9.06467	14.9292	56.3592	10.6588	361.838	1079.31	663.667	52.3626	47.0898	68.3579	24.3594	199.271	585.918	807.913	119.019	0.724102	0	0.665598	2.14498	3.53723	2.4801	0.60103	61.1208
	Spt-ISH/lace2, Spt-I49F	36.6331	70.9512	536.515	8.18388	16.3862	71.6729	14.2683	398.023	1267.61	723.192	51.0142	50.9801	70.4821	33.0543	253.723	769.675	805.291	114.297	0.90828	0	1.02356	2.82491	4.09571	2.61353	0.62664	72.4619
	Spt-ISH/lace2, Spt-I49F	35.2848	65.8261	455.906	9.77564	14.4993	61.8519	13.255	352.152	1244.77	717.52	53.3496	44.1871	66.8787	29.1856	229.325	721.109	839.927	127.229	0.848111	0	0.884204	2.59024	3.68709	2.72656	0.702476	65.5023
